# Supplementary material for: IgG4-Related Disease Manifested as Hypertrophic Pachymeningitis: A Case Report and Literature Review
Source: Diagnostics (Basel). 2026 Feb 26;16(5):682. doi: 10.3390/diagnostics16050682 (PMC12984918; doi:10.3390/diagnostics16050682)
Supplement: Supplementary file 1 [file diagnostics-16-00682-s001.zip]

Archive with 1 entries (1 files):
- diagnostics-4122635-supplementary.pdf
